# Supplementary material for: Endothelial Sp1/Sp3 are essential to the effect of captopril on blood pressure in male mice
Source: Nat Commun. 2023 Sep 21;14:5891. doi: 10.1038/s41467-023-41567-1 (PMC10514286; doi:10.1038/s41467-023-41567-1)
Supplement: Supplementary file 3 — Source Data [file 41467_2023_41567_MOESM3_ESM.xlsx]

## Sheet: Figure 1
Fig 1C	Relative staining in CD31+ cells					Fig 1F	Relative staining in CD31+ cells					Fig 1G		Relative Sp1 pro level						Relative Sp3 pro level
	Sp1		Sp3				Sp1		Sp3				Ang II (h)	0	6	12	24	36	Ang II (h)	0	6	12	24	36
	Normotensive	Hypertensive	Normotensive	Hypertensive			Saline	Ang II	Saline	Ang II				0.852516	0.498371	0.281011	0.264205	0.0837799		1.07796	0.86636	0.612974	0.321622	0.0832361
	1.09446	0.136853	0.726331	0.046107			0.875769	0.017943	0.831108	0.104723				1.15186	0.92221	0.497935	0.402028	0.0458555		0.956578	0.75886	0.440937	0.29042	0.101348
	0.878982	0.094603	1.03953	0.065947			1.23975	0.144395	0.637934	0.069676				0.797242	0.69353	0.54216	0.301831	0.0907379		0.889446	0.807189	0.537531	0.311577	0.106527
	1.14167	0.08946	0.768581	0.092582			1.19344	0.132092	1.06934	0.189836				1.15676	0.969679	0.523535	0.315538	0.0959798		1.12688	1.01145	0.660357	0.287819	0.111457
	1.00794	0.059701	0.941254	0.058966			0.868934	0.175154	1.27003	0.094084				1.08969	0.891057	0.720556	0.514872	0.22508		1.11246	0.72761	0.578846	0.295887	0.173381
	0.876961	0.185716	0.986076	0.070723			0.822112	0.088688	1.19159	0.043183				0.951924	0.822829	0.575508	0.239828	0.0439777		0.836672	0.853643	0.452169	0.277075	0.0596976
												Fig 1H	ET-1 (h)	0	6	12	24	36	ET-1 (h)	0	6	12	24	36
														0.814055	0.687043	0.450808	0.511959	0.471028		0.870099	0.778894	0.647793	0.363298	0.162299
														1.16038	1.31446	1.0197	0.765322	0.614585		0.928911	1.11618	0.873208	0.541682	0.249178
														0.972982	0.989154	0.94635	0.733203	0.50814		0.990504	0.984213	0.867974	0.471071	0.241472
														1.06756	0.917281	0.792196	0.524449	0.242178		0.810336	0.818452	0.54478	0.387188	0.231552
														1.13947	1.29371	1.06214	0.854926	0.365251		1.35281	1.25335	0.973786	0.693044	0.30587
														0.845546	0.963193	0.765772	0.550046	0.422562		1.04734	1.12055	0.891017	0.498594	0.177818
												Fig 1I	H2O2 (h)	0	6	12	24	36	H2O2 (h)	0	6	12	24	36
														1.13302	1.00412	0.580853	0.357276	0.172781		1.18221	1.05293	0.665696	0.509818	0.338578
														0.828932	0.650791	0.437788	0.226793	0.0845675		1.01021	0.849858	0.620658	0.319508	0.24681
														0.822154	0.843648	0.660665	0.398424	0.225658		0.624907	0.712263	0.615311	0.307068	0.111986
														1.07838	0.986582	1.02178	0.616769	0.273053		1.18625	0.908902	1.1089	0.35155	0.0835833
														1.26079	1.16998	0.727936	0.463905	0.357826		1.17244	0.924033	0.643019	0.170268	0.0728435
														0.87672	0.688479	0.605042	0.349565	0.380137		0.823972	0.699613	0.426733	0.193561	0.0641479

## Sheet: Figure 2
Fig 2C	Relative staining in CD31+ cells					Fig 2D	week	CTR SBP (mmHg)										dKO SBP (mmHg)												Fig 2E	Ach (logM)	CTR relaxation (%)					dKO relaxation (%)						Fig 2F	Ach (logM)	CTR + L-NAME relaxation (%)
	Sp1		Sp3				6	90	92	80	94	100	90	71	84	95	88	98	88	91	97	90	92	101	95	102	91	90			-10	14.44	9.26	4.93	12.55	8.56	11.39	11	7.37	9.85	10.24			-10	6.96	6.98	6.05	4.79	5.25
	CTR	dKO	CTR	dKO			7	92	93	88	95	99	89	92	85	99	90	99	103	90	108	95	92	111	95	110	91	98			-9	21.44	25.07	23.65	25.47	9.81	14.5	20.69	16.29	16.55	15.87			-9	11.3	12.02	11.17	7.32	5.66
	1.0086	0.017577	0.927405	0.059908			8	95	100	90	98	102	95	95	92	105	95	108	110	102	115	99	96	116	101	114	99	102			-8	33.04	30.48	29.71	33.75	22.48	16.85	27.09	24.5	24.14	16.05			-8	14.95	15.7	19.37	18.31	13.54
	0.857439	0.018749	1.20451	0.012686			9	97	103	95	103	104	97	97	95	105	99	117	115	106	119	109	108	125	106	119	110	95			-7	46.39	40.17	45.63	38.64	34.7	30.04	28.41	28.75	31.23	23.8			-7	17.81	17.44	19.65	20.56	15.96
	1.23862	0.066626	0.983672	0.040409			10	102	109	110	106	102	110	98	103	109	104	125	128	110	130	114	117	132	111	124	113	126			-6	77.68	65.81	67.15	63.61	77.79	47.65	49.75	38.39	41.48	44.19			-6	17.81	25.58	24.3	24.51	18.59
	0.975124	0.103455	0.820745	0.029954			11	110	110	116	113	105	113	101	106	112	120	133	137	121	136	121	119	141	111	135	119	134			-5	93	79.91	79.26	76.79	78.77	55.08	48.6	48.02	44.14	46.22			-5	18.72	26.55	27.37	25.35	22.02
	0.920216	0.017912	1.06367	0.118877			12	118	122	122	120	117	109	106	111	120	124	143	143	128	151	127	130	152	121	144	133	140			-4	83.15	89.89	84.98	76.54	66.55	55.18	50.41	45.75	45.42	45.2			-4	24.09	26.74	26.91	23.94	21.62
							week	CTR MBP (mmHg)										dKO MBP (mmHg)
							6	74	76	71	77	75	71	74	67	77	72	79	71	72	72	69	75	80	78	80	70	73
							7	75	75	72	74	77	71	74	69	80	75	79	83	72	82	77	75	90	78	85	70	77
							8	78	83	75	75	82	77	75	74	85	80	85	88	83	87	80	80	95	83	92	75	80
							9	82	85	79	80	85	80	77	75	88	85	92	98	87	91	88	89	102	88	97	87	95
							10	85	85	88	85	82	90	85	80	92	89	100	104	95	105	94	95	110	93	100	93	101
							11	90	93	95	87	85	93	81	85	95	93	111	115	103	108	99	105	123	100	102	99	103
							12	100	105	99	91	95	98	86	90	100	104	118	125	108	110	106	115	121	105	108	110	119
[truncated: 28 more columns]

## Sheet: Figure 3
Fig 3A	Relative AMPKα1 pro level		Relative AMPKα2 pro level		Relative p-AMPKα (Thr172) pro level		Relative caveolin-1 pro level			Fig 3B	Relative AMPKα1 pro level		Relative AMPKα2 pro level		Relative p-AMPKα (Thr172) pro level		Relative caveolin-1 pro level			Fig 3C	Relative AMPKα1 mRNA level		Relative AMPKα2 mRNA level			Fig 3D	Relative AMPKα1 mRNA level		Relative AMPKα2 mRNA level			Fig 3E	Relative staining in CD31+ cells		Fig 3F	Relative caveolin-1 staining		Fig 3H					Fig 3I					Fig 3J	Relative luciferase activity of AMPKα1 (firefly/renilla)
	CTR siRNA	Sp1/Sp3 siRNA	CTR siRNA	Sp1/Sp3 siRNA	CTR siRNA	Sp1/Sp3 siRNA	CTR siRNA	Sp1/Sp3 siRNA			Ad-GFP	Ad-Sp1/Sp3	Ad-GFP	Ad-Sp1/Sp3	Ad-GFP	Ad-Sp1/Sp3	Ad-GFP	Ad-Sp1/Sp3			CTR siRNA	Sp1/Sp3 siRNA	CTR siRNA	Sp1/Sp3 siRNA			Ad-GFP	Ad-Sp1/Sp3	Ad-GFP	Ad-Sp1/Sp3			AMPKα			caveolin-1			% of Input (AMPKα1)		% of Input (AMPKα2)			% of Input (AMPKα1)		% of Input (AMPKα2)			PGL3
	1.28015	0.393187	1.34729	0.592627	1.59789	0.425328	1.28917	1.72398			1.10565	1.86822	1.24104	3.60047	0.728541	1.82105	0.939161	0.169257			0.86	0.71	0.953739	0.47			0.97041	38.3193	1.33176	56.3626			CTR	dKO		CTR	dKO		anti-igg	anti-sp1	anti-igg	anti-sp1		anti-igg	anti-sp3	anti-igg	anti-sp3		Ad-Sp3
	0.899722	0.223544	1.06367	0.586895	1.02429	0.326245	1.13566	2.06521			1.12936	1.85046	0.48276	3.86683	0.872319	2.13114	0.750126	0.436386			0.94	0.71	1.07301	0.42			1.53333	37.2715	0.629961	60.8281			1.252	0.329293		0.993212	5.67379		8.13402e-05	0.00131576	7.28598e-05	0.00197872		0.000213887	0.00152041	8.69897e-05	0.00185135		1.427
	1.12251	0.535645	0.896953	0.504393	0.987822	0.298619	0.858473	1.60926			1.21841	2.43451	0.588455	3.96112	0.978399	2.54305	1.03734	0.701592			1.15	0.63	1.22405	0.45			0.720298	37.5307	0.903335	56.3626			0.847894	0.130982		0.566979	7.87982		9.18012e-05	0.00154311	6.07146e-05	0.0024983		0.000121512	0.0011524	0.00020106	0.00186546		1.454
	0.934847	0.623892	0.852462	0.493282	0.588512	0.508689	0.891464	2.06674			1.09398	2.20332	1.02359	3.00856	1.00944	1.94927	1.05958	0.385268			0.94	0.71	0.921251	0.45			1.38191	38.8542	1.00928	56.7546			0.932975	0.108285		1.54522	4.84228		9.30695e-05	0.00130424	5.98142e-05	0.00231005		6.98208e-05	0.00131317	0.000133664	0.00229712		1.774
	0.876265	0.504973	1.03551	0.365955	1.07659	0.360824	1.02237	1.667			0.673131	2.34955	1.29761	3.73369	1.04825	2.22366	1.15098	0.552923			1.04851	0.672839	0.883723	0.41			0.788218	40.7859	1.07425	54.8214			0.940202	0.312936		0.767618	6.50629												1.798
	0.886507	0.32534	0.804124	0.253599	0.724893	0.183266	0.802863	1.65678			0.77946	2.57917	1.36655	4.0963	1.36306	2.89616	1.06281	0.562531			1.08548	0.686977	0.980552	0.44			0.856584	41.6429	1.217	54.4427			1.02693	0.196156		1.12697	7.53444
[truncated: 86 more columns]

## Sheet: Figure 4
Fig 4A	Relative Sp1 pro level			Relative Sp3 pro level				Fig 4B	Relative P16 pro level						Relative P21 pro level							Fig 4C	Relative p-ULK1 pro level						Relative p62 pro level						Relative LC3Ⅱ/LC3Ⅰ pro level							Fig 4D	percentage of apoptosis (%)				Fig 4E	relative cleaved-caspase3 protein level
	PBS + vehicle	Ang II + vehicle	Ang II + NAC	PBS + vehicle	Ang II + vehicle	Ang II + NAC			vehicle			Ang II			vehicle			Ang II					Ad-GFP	Ad-GFP	Ad-Sp1	Ad-Sp3	Ad-Sp1	Ad-Sp3	Ad-GFP	Ad-GFP	Ad-Sp1	Ad-Sp3	Ad-Sp1	Ad-Sp3	Ad-GFP	Ad-GFP	Ad-Sp1	Ad-Sp3	Ad-Sp1	Ad-Sp3			PBS		Ang II			PBS
	0.649972	0.227352	1.00667	0.896153	0.289827	0.773739			Ad-GFP	Ad-Sp1	Ad-Sp3	Ad-GFP	Ad-Sp1	Ad-Sp3	Ad-GFP	Ad-Sp1	Ad-Sp3	Ad-GFP	Ad-Sp1	Ad-Sp3			CTR siRNA	AMPKα siRNA	CTR siRNA	CTR siRNA	AMPKα siRNA	AMPKα siRNA	CTR siRNA	AMPKα siRNA	CTR siRNA	CTR siRNA	AMPKα siRNA	AMPKα siRNA	CTR siRNA	AMPKα siRNA	CTR siRNA	CTR siRNA	AMPKα siRNA	AMPKα siRNA			CTR	dKO	CTR	dKO		CTR	dKO
	0.971303	0.446867	1.26531	0.840633	0.448332	0.994017			0.410707	0.462846	0.725987	1.43544	0.680569	1.07008	0.791423	0.95597	1.06907	4.36954	1.05387	1.24174			1.12562	0.393651	1.2757	1.28686	0.308931	0.209045	0.854571	1.10131	0.087376	0.117189	1.48253	1.20543	0.911484	0.475266	1.69058	2.11286	0.493784	0.414007			6.94	5.97	10.54	21.68		0.629729	0.699295
	1.5178	0.611693	1.24642	1.27384	0.728648	1.20932			1.32831	0.838726	0.952579	1.73307	0.493362	0.886793	1.01505	1.40887	1.19066	3.69226	1.4866	1.58691			1.29516	0.674125	2.42233	1.71359	0.646529	0.279158	1.10606	2.23016	0.080136	0.088675	2.03714	1.53039	1.19782	0.566093	2.15326	2.00096	0.401375	0.263894			5.13	6.05	10.52	24.02		0.936376	0.999548
	0.952463	0.509207	1.1176	1.07597	0.554822	0.991982			0.84061	0.536027	0.762053	1.85166	0.551772	0.623377	0.791304	1.7386	1.38778	5.93422	1.77391	1.32703			1.06526	0.418974	1.49284	1.34347	0.323007	0.243371	1.21446	1.48016	0.491876	0.680266	1.62884	1.4047	0.816319	0.189728	1.46091	0.76584	0.108637	0.131242			5.77	6.6	9.07	23.95		1.18257	1.35611
	1.09658	0.503828	0.973918	1.0115	0.732583	1.39573			0.832587	0.640189	1.01335	2.66307	1.15052	0.906396	0.642426	1.04196	1.41835	4.86348	1.31942	1.29413			0.719783	0.319809	1.57491	1.61725	0.428889	0.456254	0.706507	1.04226	0.327216	0.401271	1.16508	1.52942	0.92588	0.499233	1.48881	1.41238	0.37766	0.442553								1.19881	1.27053
	0.811875	0.589946	0.825566	0.901902	0.598849	0.905775			1.33812	1.19607	1.2878	2.75334	1.2912	1.02935	1.06432	1.05912	1.59166	3.72668	1.39165	1.52475			0.774094	0.140799	1.06271	1.12396	0.151589	0.042765	0.89115	1.17062	0.223229	0.249299	1.49469	1.53047	1.01653	0.269795	1.3409	1.62184	0.505152	0.473218								1.05252	1.10205
									1.24967	1.05868	1.12375	2.71163	0.949306	0.853041	1.69548	1.06467	1.10056	4.11179	1.38554	1.92962			1.02009	0.330396	1.75107	1.50721	0.133791	0.086245	1.22725	1.9955	0.176424	0.240736	1.66864	1.81112	1.13196	0.518118	2.01261	2.1644	0.733685	0.646543
[truncated: 53 more columns]

## Sheet: Figure 5
Fig 5A	SBP (mmHg)					Fig 5B		Relaxation (%)																					Fig 5E	Nitrite/nitrate (μM)					Fig 5F	eNOS activity (pmol/mg protein/min)					Fig 5H	Relative staining in CD31+ cells					Fig 5I	Relative caveolin-1 staining
	CTR + Ad-LacZ	CTR + CA-AMPK	dKO + Ad-LacZ	dKO + CA-AMPK			Ach (logM)	CTR + Ad-LacZ					dKO + Ad-LacZ					CTR + CA-AMPK					dKO + CA-AMPK							CTR + Ad-LacZ	CTR + CA-AMPK	dKO + Ad-LacZ	dKO + CA-AMPK			CTR + Ad-LacZ	CTR + CA-AMPK	dKO + Ad-LacZ	dKO + CA-AMPK			p-AMPKα (Thr172)						CTR + Ad-LacZ	CTR + CA-AMPK
	120	108	145	123			-10	14.15	8.22	16.26	5.87	12.07	15.2	14.52	11.95	11.89	9.06	21.05	20.39	21.95	15	22.17	13.72	11.08	6.56	6.56	12.49			136.677	190.946	75.3765	160.405			10.0441	28.2081	3.00227	25.7969			CTR + Ad-LacZ	CTR + CA-AMPK	dKO + Ad-LacZ	dKO + CA-AMPK			1.20597	0.461106
	118	110	138	120			-9	26.21	30.7	23.3	21.97	30.65	19.92	17.67	16.67	15.47	20.65	46.36	42.51	45.73	35.85	44.66	29.2	28.33	17.3	23.66	31.97			136.896	191.605	74.2779	158.208			10.9097	28.7435	2.8642	25.4111			0.757955	4.95654	0.2184	5.47805			0.883072	0.315558
	115	103	129	110			-8	36.66	37.83	39.78	31.25	41.95	27.21	22.09	22.81	23.46	28.38	67.98	65.6	62.2	51.83	59.65	53.13	44.33	48.71	48.71	46.18			136.017	187.87	77.1342	161.944			10.3998	32.6292	3.19414	26.2026			1.35791	3.79162	0.038671	3.1471			1.36375	0.145548
	125	108	150	125			-7	45.18	51.63	50.11	45.45	54.41	23.82	27.23	22.04	24.39	28.97	88.37	87.71	82.62	85.73	85.49	84.74	75.62	75.35	75.35	78.69			118.44	190.506	76.0356	159.527			11.1126	30.0323	3.13345	27.1994			1.12625	3.62588	0.109753	3.9975			0.852495	0.596869
	116	99	120	105			-6	65.11	65.27	63.96	59.85	63.6	39.01	37.06	37.28	31.25	43.68	91.56	91.15	90.24	95.24	90.91	93.63	85.71	91.05	91.05	93.43			123.054	185.892	74.0582	162.383			12.2053	32.7903	3.60614	30.4354			0.65741	5.53661	0.085077	4.54294			0.694716	0.130871
	116	112	135	108			-5	82.8	82.48	81.1	78.79	75.29	50.21	46.17	41.56	44.88	55.42	91.97	92.14	93.9	96.34	92.66	95.61	88.67	93.64	93.64	97.2															1.10047	3.44358	0.16647	4.8339
	110	106	144	127			-4	84.24	87.44	83.96	77.27	77.2	51.95	48.96	42.87	44.67	57.21	92.79	94.59	98.48	96.95	93.62	96.82	90.15	95.63	95.63	96.45
	121	105		131
	MBP (mmHg)					Fig 5C		Relaxation (%)
	CTR + Ad-LacZ	CTR + CA-AMPK	dKO + Ad-LacZ	dKO + CA-AMPK			Ach (logM)	CTR + Ad-LacZ + L-NAME					dKO + Ad-LacZ + L-NAME					CTR + CA-AMPK + L-NAME					dKO + CA-AMPK + L-NAME
	100	80	118	95			-10	6.67	4.62	5.76	11.98	7.03	7.82	9.25	6.53	7.81	5.42	8.78	5.17	5.76	7.08	7.01	9.57	5.28	10.71	7.31	6.13
	105	83	125	102			-9	14.92	20.62	12.57	17.46	12.7	16.25	12.21	14.37	11.46	8.49	15.19	15.52	12.28	14.42	16.56	12.43	10.78	16.56	12.46	12.58
	99	92	108	90			-8	20.32	26.77	19.11	20.92	19.05	19.55	19.11	21.45	19.62	14.49	21.8	19.31	20.05	24.51	24.04	21.34	16.51	20.31	22.43	20.71
	91	86	110	85			-7	22.22	34.77	25.92	21.21	25.85	25.11	26.88	25.25	26.56	23.57	22.73	22.76	26.57	29.62	32.64	27.28	21.1	25.61	33.22	26.99
	95	80	106	91			-6	32.06	32	31.15	27.42	30.61	25.72	32.43	34.97	23.44	32.65	30.37	29.31	31.08	31.19	36.62	31.68	31.19	28.15	35.22	33.9
	98	93	115	93			-5	33.33	33.85	35.6	30.88	35.83	28.06	37.48	36.52	28.3	38.51	33.26	35.17	31.08	34.99	38.22	32.12	36.01	30.13	37.38	35.28
	86	76	121	100			-4	37.46	34.77	37.96	31.75	37.64	31.89	38.72	40.33	31.25	39.39	41.53	38.97	36.84	34.6	39.49	36.63	36.7	32.56	36.88	37.12
	90	77		105
						Fig 5D		Relaxation (%)
							SNP (logM)	CTR + Ad-LacZ					dKO + Ad-LacZ					CTR + CA-AMPK					dKO + CA-AMPK
							-10	14.83	12.65	13.96	8.33	5.27	11.11	14.35	13.19	8.24	11.91	5.72	19.16	14.98	7.91	9.3	11.32	13.29	10.53	13.58	9.65
							-9	33.75	31.03	32.79	26.75	32.39	16.38	29.25	30.74	19.45	30.38	26.43	26.48	35.27	18.71	23.58	24.19	27.27	26.78	29.77	25.15
							-8	58.99	48.69	49.68	43.86	61.77	33.05	53.28	45.45	37.07	58.17	56.14	62.37	50	36.5	52.56	50.07	52.45	52.17	54.83	56.29
							-7	87.07	84.73	83.12	85.53	77.78	85.59	91.43	87.99	80.78	78.32	91.19	80.84	78.5	78	86.25	76.24	85.66	80.96	85.64	80.56
							-6	94.64	91.17	90.58	91.23	88.7	95.2	95.33	95.28	87.64	87.02	93.44	90.59	90.82	93.81	92.59	90.52	88.81	88.08	89.56	90.2
							-5	100	95.47	92.53	94.74	93.22	95.39	95.33	95.91	89.93	92.82	91.66	89.9	90.1	95.78	94.47	94.06	93.36	91.18	90.86	92.54
							-4	101.26	96.18	93.51	99.12	93.22	95.76	96	96.81	89.47	92.06	90.16	89.9	94.44	96.18	95.28	93.64	91.96	91.8	91.91	93.42
[truncated: 18 more columns]

## Sheet: Figure 6
Fig 6A	SBP (mmHg)					Fig 6B		Relaxation (%)																					Fig 6E	Nitrite/nitrate (μM)					Fig 6F	eNOS activity (pmol/mg protein/min)					Fig 6H	Relative staining in CD31+ cells					Fig 6I	Relative caveolin-1 staining
	CTR + vehicle	CTR + captopril	dKO + vehicle	dKO + captopril			Ach (logM)	CTR + vehicle					CTR + captopril					dKO + vehicle					dKO + captopril							CTR + vehicle	CTR + captopril	dKO + vehicle	dKO + captopril			CTR + vehicle	CTR + captopril	dKO + vehicle	dKO + captopril			AMPKα						CTR + vehicle	CTR + captopril
	111	108	145	137			-10	8.63	14.11	13.72	12.25	6.82	8.32	11.26	9.12	12.72	6.75	4.52	7.58	9.83	6.69	5.27	11.72	12.36	7.58	9.83	5.27			131.403	181.718	76.4751	76.4751			11.7326	31.6342	3.43349	3.7493			CTR + vehicle	CTR + captopril	dKO + vehicle	dKO + captopril			1.03893	0.10996
	115	110	138	130			-9	18.76	17.71	17.67	18.95	16.54	24.26	22.19	27.97	20.42	18.33	17.62	17.09	15.61	13.42	14.73	16.97	18.15	17.09	15.61	14.73			124.812	177.763	77.7934	78.0131			10.3591	33.3091	4.00303	3.7493			1.39264	2.55596	0.25749	0.506755			0.717897	0.297017
	127	103	129	125			-8	22.97	25.39	19.72	28.21	25.2	42.17	34.44	37.6	39.31	41.48	29.24	21.67	22.07	19.78	19.45	21.41	26.6	21.67	22.07	19.45			124.812	192.923	78.8919	78.0131			7.37861	28.4902	2.97523	3.79274			0.986091	1.89391	0.187198	0.13884			0.661021	0.508089
	123	118	150	144			-7	44.23	40.13	39.59	43.73	37.01	69.96	69.54	68.01	65.51	55.63	37.64	29.78	25.84	28.49	28	28.08	30.05	29.78	25.84	28			126.13	180.619	77.7934	79.9905			10.9595	31.1366	3.60614	3.94006			0.736577	1.71419	0.434967	0.230819			1.33342	0.12639
	115	99	141	138			-6	61.89	64.42	66.25	71.94	63.78	85.61	84.93	85.75	76.88	78.78	40.87	36.56	37.95	40.25	36.73	40.61	38.5	36.56	37.95	36.73			123.054	184.574	77.3539	77.1342			11.2351	29.5697	3.43349	4.43537			0.950197	1.97467	0.279426	0.431976			1.24874	0.117543
	120	112	135	131			-5	83.85	78.06	85.96	84.9	76.9	99.44	98.84	98.93	100.58	91.32	46.68	41.32	43.2	43.15	41.45	42.63	44.44	41.32	43.2	41.45															0.934493	2.0325	0.091729	0.090732
	112	106	144	139			-4	93.08	80.72	88.64	84.19	79.53	99.86	100.66	100.55	102.5	100	52.21	40.97	41.32	53.53	40.18	42.42	44.29	40.97	41.32	40.18
		112		134
	MBP (mmHg)					Fig 6C		Relaxation (%)
	CTR + vehicle	CTR + captopril	dKO + vehicle	dKO + captopril			Ach (logM)	CTR + vehicle + L-NAME					CTR + captopril + L-NAME					dKO + vehicle + L-NAME					dKO + captopril + L-NAME
	95	88	118	111			-10	6.63	6.05	10.54	4.09	5.63	3.63	2.67	3.77	3.43	3.21	4.7	8.63	5.6	4.98	7.78	7.07	5.99	6.64	5.86	5.53
	98	90	125	110			-9	11.86	11.8	18.48	14.04	11.26	6.87	9.99	11.13	10.29	4.42	10.65	10.39	9.6	9.31	12.4	13.43	7.22	10.66	9.01	10.08
	110	92	108	101			-8	12.66	13.57	27.63	18.13	22.16	13.34	14.06	16.52	15.05	11.24	15.58	12.84	13.71	13.32	14.48	13.91	14.24	12.67	13.29	13.22
	91	87	110	111			-7	18.09	22.12	31.26	28.36	32.7	15.54	15.19	18.49	17.9	27.31	19.03	19.49	18.97	18.14	24.34	26.38	18.26	20.1	21.28	22.75
	90	80	116	107			-6	20.3	24.48	32.12	34.5	39.24	24.87	25.04	22.69	23.05	34.14	30.2	30.92	31.54	28.57	28.33	31.53	24.8	27.88	29.65	29.58
	94	82	115	109			-5	20.2	27.29	31.95	35.67	41.78	26.42	27.43	30.31	28.76	34.54	35.64	30.81	36.46	30.02	29.86	34.53	33.79	29.46	31.04	33.8
	90	76	121	123			-4	23.42	30.83	31.26	41.81	46.96	28.63	27	32.45	28.19	39.36	35.12	31.04	36.23	35.63	30.95	33.33	34.67	31.47	34.94	34.02
		77		108
						Fig 6D		Relaxation (%)
							SNP (logM)	CTR + vehicle					CTR + captopril					dKO + vehicle					dKO + captopril
							-10	10.1	9.65	16.45	5.92	11.08	11.02	14.18	15.07	17.89	7.62	14.86	11.22	9.3	11.07	8.87	9.98	11.03	12.14	7.65	7.14
							-9	25.66	26.9	27.85	30.04	28.87	30.08	36.55	31.47	35.09	18.01	22.04	20.68	17.79	22.34	18.77	25.75	25.18	29.4	25.12	23.12
							-8	54.14	42.3	45.36	44.15	55.67	51.48	57.64	57.72	47.72	43.88	47.52	49.86	48.38	47.54	51.37	52.9	54.78	46.31	55.91	47.58
							-7	74.5	80.9	68.97	82.93	81.32	73.31	75.82	82.62	62.46	74.83	72.8	77.84	79.38	72.34	81.36	66.09	82.35	74.85	82.36	77.36
							-6	89.9	83.57	84.88	93.23	92.31	89.19	91.45	93.32	86.32	88.91	96.06	94.32	95.01	92.83	90.22	89.91	88.05	93.15	82.86	77.48
							-5	90.73	86.65	86.47	97.18	95.98	91.31	93.09	96.48	92.28	89.38	99.39	96.76	96.36	96.11	92.83	94.85	88.79	99.31	91.68	90.56
							-4	92.88	89.12	88.86	97.6	96.78	90.04	92	97.57	95.09	89.15	98.58	97.3	96.9	95.7	92.44	97	98.9	99.39	93.18	92.86
[truncated: 18 more columns]

## Sheet: Figure 7
Fig 7A	Relative Sp1 pro level				Relative Sp3 pro level					Fig 7B	Relative Sp1 mRNA level				Relative Sp3 mRNA level					Fig 7C	% of Input (AMPKα1)									Fig 7D	% of Input (AMPKα2)									Fig 7E	Relative luciferase activity of AMPKα1 (firefly/renilla)				Relative luciferase activity of AMPKα2 (firefly/renilla)
	vehicle	captopril	captopril + B1 blocker	captopril + B2 blocker	vehicle	captopril	captopril + B1 blocker	captopril + B2 blocker			vehicle	captopril	captopril + B1 blocker	captopril + B2 blocker	vehicle	captopril	captopril + B1 blocker	captopril + B2 blocker			anti-Sp1				anti-Sp3						anti-Sp1				anti-Sp3						WT + vehicle	WT + captopril	mutant + vehicle	mutant + captopril	WT + vehicle	WT + captopril	mutant + vehicle	mutant + captopril
	1.16832	3.79801	1.61843	3.93322	0.955641	4.50514	1.50905	3.31371			1.04488	0.754364	0.802923	0.928731	1.04126	0.721131	0.76755	1.08548			vehicle	captopril	captopril + B1 blocker	captopril + B2 blocker	vehicle	captopril	captopril + B1 blocker	captopril + B2 blocker			vehicle	captopril	captopril + B1 blocker	captopril + B2 blocker	vehicle	captopril	captopril + B1 blocker	captopril + B2 blocker			1.0818	3.0919	0.625355	0.637857	0.961591	2.88039	0.41325	0.404676
	1.07114	3.32882	1.21622	3.47601	1.43058	3.5347	1.28418	3.29661			0.872564	0.743979	0.743979	0.897095	0.925518	0.726147	0.772889	0.978289			0.00144857	0.00663189	0.00134561	0.00513213	0.00138515	0.00736598	0.00089368	0.00618799			0.00132703	0.00615368	0.00126126	0.00624899	0.00126414	0.00538672	0.00120269	0.00496903			1.08227	2.6066	0.651862	0.733827	1.03956	2.51729	0.419431	0.416141
	1.24262	3.68289	1.32178	4.28176	1.37085	3.24929	1.15751	2.89943			0.935191	0.884745	0.797377	0.948246	0.991946	0.828362	0.756983	1.10063			0.00248737	0.00437316	0.0013224	0.00438604	0.00158353	0.00651831	0.00173794	0.00872133			0.00169786	0.00462095	0.00159609	0.00429483	0.00192414	0.00687404	0.0011592	0.00652475			0.940712	2.86622	0.608812	0.526378	1.0567	2.13763	0.269884	0.26779
	0.460695	2.86324	1.15562	3.12833	0.57475	3.26252	0.881659	2.93673			1.11214	1.17555	1.20025	0.99539	1.08548	1.03407	0.998845	1.17963			0.00174974	0.00575558	0.00165806	0.00550951	0.00248611	0.00613628	0.00168944	0.00868277			0.00119225	0.00419999	0.00194403	0.00384153	0.00192065	0.00540198	0.00125644	0.0060325			0.895218	2.68349	0.627611	0.551851	0.94215	2.10463	0.415842	0.22492
	0.655408	3.73656	2.0328	4.06528	0.816046	3.37435	0.64039	3.64361			0.988514	1.52979	1.32256	0.974905	0.991946	1.25556	1.07798	1.16339
	1.40182	4.07532	1.98036	3.2451	0.85213	2.97373	0.692875	1.50534			1.06683	1.63959	1.35035	1.03049	0.971532	1.27309	1.01279	1.21279
[truncated: 15 more columns]

## Sheet: Figure 8
	Fig 8A	Relative Ub protein level									Fig 8B	Relative Ub protein level									Fig 8C	Relative Ub protein level					Fig 8D	Relative Ub protein level					Fig 8E	Relative Acetyl-protein level					Fig 8F	Relative HDAC1 protein level					Fig 8G	% of Input (AMPKα1)
		Flag-Sp1-WT				Flag-Sp1-K703A						Flag-Sp3-WT				Flag-Sp3-K551R						Flag-Sp1-WT		Flag-Sp1-K703A				Flag-Sp3-WT		Flag-Sp3-K551R				SP1		SP3				SP1		SP3				anti-Sp1
		PBS	AngII	ET-1	H2O2	PBS	AngII	ET-1	H2O2			PBS	AngII	ET-1	H2O2	PBS	AngII	ET-1	H2O2			vehicle	captopril	vehicle	captopril			vehicle	captopril	vehicle	captopril			vehicle	captopril	vehicle	captopril			vehicle	captopril	vehicle	captopril			vehicle	captopril	captopril + TSA	captopril + SAHA
		0.857578	1.5919	1.59273	1.79343	0.0888636	0.0484568	0.0394764	0.0566713			1.14676	1.84679	1.94672	2.09718	0.245363	0.361375	0.360882	0.36917			1.06403	0.564539	0.218394	0.147878			0.959919	0.450487	0.127874	0.145712			0.937647	0.174514	0.836424	0.1521			0.864586	6.6457	1.04595	5.70101			0.00223103	0.0091169	0.000405411	0.000211612
		1.19109	1.86976	1.59089	1.97524	0.272656	0.358374	0.407248	0.278677			0.931408	1.81655	2.54523	1.76663	0.077768	0.190767	0.20955	0.251397			0.947843	0.608832	0.156814	0.134395			0.98564	0.579704	0.123089	0.118149			1.02897	0.185896	1.08034	0.184611			1.02811	6.83563	1.05909	5.79615			0.00205048	0.00643047	0.000318877	0.000258993
		0.95133	1.87608	1.5784	1.67313	0.140022	0.0812574	0.0568177	0.0769696			0.921829	1.65114	1.92206	1.8844	0.241896	0.274183	0.387245	0.302743			0.988126	0.480144	0.166304	0.141141			1.05444	0.549569	0.114878	0.166786			1.03338	0.082937	1.08323	0.16746			1.1073	6.03335	0.894958	6.31497			0.0015008	0.00690726	0.000285281	0.000138094
[truncated: 20 more columns]

## Sheet: supplement Fig1
Fig S1A	Relative mrna level in MAECs
	Sp1		Sp3
	Saline	Ang II	Saline	Ang II
	1.01854	0.95271	1.33264	1.09398
	1.23285	0.942388	1.02328	0.866133
	0.92456	0.873369	1.09591	0.914577
	0.891124	0.767974	0.770796	1.16517
	0.966581	1.00421	0.868116	1.48831

## Sheet: supplement Fig2
Fig S2B	Relative enos pro level		Relative p-enos pro level		Fig S2C	Relative enos binding to caveolin-1		Fig S2D	Relative caveolin-1 binding to enos
	CTR	dKO	CTR	dKO		CTR	dKO		CTR	dKO
	1.0482	1.12047	0.793101	1.26605		0.768008	6.84574		1.24432	10.8377
	1.06758	1.18006	1.11802	1.20033		1.3704	9.6614		0.915822	8.13361
	1.09332	1.18127	1.10413	1.15129		0.861589	7.82301		0.839853	8.28829
	0.872955	0.911989	0.993434	1.07965
	0.917955	0.851673	0.991315	1.04096

[truncated: 9 more sheets: supplement Fig3, supplement Fig4, supplement Fig5, supplement Fig6, supplement Fig7, supplement Fig8, supplement Fig9, supplement Fig10, uncut gel]
